# Supplementary material for: Large-Scale Identification and Characterization of Heterodera avenae Putative Effectors Suppressing or Inducing Cell Death in Nicotiana benthamiana
Source: Front Plant Sci. 2018 Jan 15;8:2062. doi: 10.3389/fpls.2017.02062 (PMC5775296; doi:10.3389/fpls.2017.02062)
Supplement: Supplementary file 1 [file Table_1.XLSX]

## Sheet: Table S1
Table S1 Primers used in the study.
Gene ID	Forward primer for construction into pGR107-flag vector	Reverse primer for construction into pGR107-flag vector	Forward primer for construction into pSUC2 vector	Reverse primer for construction into pSUC2 vector	Forward primer for qPCR	Reverse primer for qPCR	Forward primer for construction into pGD vector	Reverse primer for construction into pGD vector	Forward primer for in situ hybridization	Reverse primer for in situ hybridization	Forward primer for construction into pND108 vector	Reverse primer for construction into pND108 vector	Forward primer for construction into pGR107-HA vector	Reverse primer for construction into pGR107-HA vector
isotig03303a	TAGTGGATCCCCCGGGATGAGCGCCGGTCCT	TTCATCGGCGGTCGACTCAAAGCACAGTGCAT
isotig03413	TAGTGGATCCCCCGGGATGAGTGCTTATCAAAC	TTCATCGGCGGTCGACTCATTGTTCCTGTT
isotig04309	ACTAGTGGATCCCCCGGGATGGCTCCAACTTTTCC	TTCATCGGCGGTCGACTTATTTTGTGTAGGCGC	TTTAATTAAGAATTCATGATGATGATGCTCTC	AGGGAGAACCTCGAGTTTTGTGTAGGCGCTGT	GTGTGAAATGGGCGGTGGTG	GTTGATGCCGAAAGAGAGGG	TCTCTCTACAAGATCTATGGATTACAAGGATGACGACGATAAGATGGCTCCAACTTTT	CCGCGGTACCGTCGACTTATTTTGTGTAGGC
isotig05087	TAGTGGATCCCCCGGGATGGATCTGCAGCAG	TTCATCGGCGGTCGACTTAATTATTTTCCGAC	TTTAATTAAGAATTCATGCGCTACATTGTCTT	AGGGAGAACCTCGAGATTATTTTCCGACTTGC	CATCTGTTGCCGTTCCG	CGTCATCCTGTGGGTCCTC			GCCGAAGGACAGAAGGACGA	TGCAGAACGGTGTGAAAACG
isotig05135a	TAGTGGATCCCCCGGGATGCCTGCCTGCTTCTTCC	TTCATCGGCGGTCGACCTAAATGGTCCTATT			GATTATGGCGAGGAAGACA	CATCCGATTGACCAACACTA
isotig05135b	TAGTGGATCCCCCGGGATGCCTGCCTGCTTCTTCC	TTCATCGGCGGTCGACCTAAATGGTCCTATT
isotig05936	ACTAGTGGATCCCCCGGGATGATTGTATCAGAAG	TTCATCGGCGGTCGACCTAATGGACTTCCGTCT					TCTCTCTACAAGATCTATGGATTACAAGGATGACGACGATAAGATGATTGTATCAGAAG	CCGCGGTACCGTCGACCTAATGGACTTCCGT
isotig06197	ACTAGTGGATCCCCCGGGATGGAGGAAACAGAATG	TTCATCGGCGGTCGACTCAATGGCGTTCATTTG
isotig08564a	TAGTGGATCCCCCGGGATGCGCTTTTCCATT	TTCATCGGCGGTCGACTTATTCAATGCATTC	TTTAATTAAGAATTCATGCATTTTTTCTTTTT	AGGGAGAACCTCGAGTTCAATGCATTCATTCAT
isotig08564b	TAGTGGATCCCCCGGGATGCGCTTTTCCATT	TTCATCGGCGGTCGACTCATGCCACGCGGAG	TTTAATTAAGAATTCATGCATTTTTTCTTTTT	AGGGAGAACCTCGAGTGCCACGCGGAGATAAT
isotig08596a	TAGTGGATCCCCCGGGATGAATGTGCCAAGAGCG	TTCATCGGCGGTCGACTCAATCCTCCGATTG					TCTCTCTACAAGATCTATGGATTACAAGGATGACGACGATAAGATGAATGTGCCAAGAG	CCGCGGTACCGTCGACTCAATCCTCCGATTG
isotig08596b	TAGTGGATCCCCCGGGATGAATGTGCCAAGAGCG	TTCATCGGCGGTCGACTCAATCCTCCGATTG	TTTAATTAAGAATTCATGATGCCCGCTGGCAT	AGGGAGAACCTCGAGATCCTCCGATTGGTTCG			TCTCTCTACAAGATCTATGGATTACAAGGATGACGACGATAAGATGAATGTGCCAAGAG	CCGCGGTACCGTCGACTCAATCCTCCGATTG
isotig08931	ACTAGTGGATCCCCCGGGATGCAACCAGCTGAGAAG	TTCATCGGCGGTCGACTCATCGCTGCCCCTCTT
isotig09368	ACTAGTGGATCCCCCGGGATGCTGCTAAAAGCCGAC	TTCATCGGCGGTCGACTCATTTGCATGTTGCGC	TTTAATTAAGAATTCATGATGGTACTGATACG	AGGGAGAACCTCGAGTTTGCATGTTGCGCTC	CCAAGCAGCACATCCAATACA	AGCAACAACGACTCGCTCAAA	TCTCTCTACAAGATCTATGGATTACAAGGATGACGACGATAAGATGCTGCTAAAAGCC	CCGCGGTACCGTCGACTCATTTGCATGTTGC
isotig09594	ACTAGTGGATCCCCCGGGATGCAAAATGAAGCGGCATCCCA	TTCATCGGCGGTCGACTCATTTCTTCTGCTGCTGACTTCC	TTTAATTAAGAATTCATGACTTCTTCGTCCTC	AGGGAGAACCTCGAGTTTCTTCTGCTGCTGAC			TCTCTCTACAAGATCTATGGATTACAAGGATGACGACGATAAGATGCAAAATGAAGCG	CCGCGGTACCGTCGACTCATTTCTTCTGCTG
isotig09722	ACTAGTGGATCCCCCGGGATGGATTTTTTCACTTC	TTCATCGGCGGTCGACTCATTCGCAGAACAATG
isotig09806	ACTAGTGGATCCCCCGGGATGCAAATTCCATATTT	TTCATCGGCGGTCGACTCAAATGTACCCGCTGAT	TTTAATTAAGAATTCATGAGCACACTTTTTGT	AGGGAGAACCTCGAGAATGTACCCGCTGATTG	TTTTCACTGACCCCTGCCTG	TCTTCGTCTTTCCCCCTTCC			CATCATCGGCCTTATCCAAC	GAACATCCTCTCATCCATCTCC
isotig09826	ACTAGTGGATCCCCCGGGATGGGCCTTTTCTGGTC	TTCATCGGCGGTCGACTCATTGGGAAAACGGC	TTTAATTAAGAATTCATGAACATGAATTCTAT	AGGGAGAACCTCGAGTTGGGAAAACGGCATCG	TGTGCCGTTTCTTCTGTTTCTTT	CACCTTCTCCATCACTTCTTCCA	TCTCTCTACAAGATCTATGGATTACAAGGATGACGACGATAAGATGGGCCTTTTCTGG	CCGCGGTACCGTCGACTCATTGGGAAAACGG
isotig10016	CCATCGATATGAGGAAAATCAACCGACCG	GCGTCGACTCACAATTCCGTCTTTTGAATAATG	TTTAATTAAGAATTCATGAGGAAAATCAACCG	AGGGAGAACCTCGAGCAATTCCGTCTTTTGAAT	TCTGTGGATTATTTGAACGGAGCG	TCGTCGTGGGTGGTTGGGTC	TCTCTCTACAAGATCTATGGATTACAAGGATGACGACGATAAGATGTTTCGAATGTCT	CCGCGGTACCGTCGACTCACAATTCCGTCTT
isotig10098a	TAGTGGATCCCCCGGGATGGACCCGTCACAG	TTCATCGGCGGTCGACTTAGCATAACTTTTTCTCG	TTTAATTAAGAATTCATGCAATTATTTGCCCT	AGGGAGAACCTCGAGGCATAACTTTTTCTCGAT	TGACTTGGACGGTTAT	GATGGTGATTGGTGGT			GTGTTACGGTGGAATTGTGGC	ATTTTCTGCTGTTGGTCGGG
isotig10098b1	TAGTGGATCCCCCGGGATGGACCCGTCACAG	TTCATCGGCGGTCGACTTAAAACTTTATTTG	TTTAATTAAGAATTCATGCAATTATTTGCCCT	AGGGAGAACCTCGAGAAACTTTATTTGACAGTT
isotig10098b2	TAGTGGATCCCCCGGGATGCCCAAAATCCGC	TTCATCGGCGGTCGACTTAGCATAACTTTTTCTCG
isotig10174	TAGTGGATCCCCCGGGATGAATGTTGTCGAAAT	TTCATCGGCGGTCGACTCAATCCGCCTTTTTGC	TTTAATTAAGAATTCATGGTCCATTTCGACTC	AGGGAGAACCTCGAGATCCGCCTTTTTGCTGC	TTTCCTCCGTTTCGTCTG	CTCCGTTCGCCCTCATA
isotig10444	ACTAGTGGATCCCCCGGGATGTGCACAGATTGCTC	TTCATCGGCGGTCGACTCAGCATAACCCGCATG	TTTAATTAAGAATTCATGGTGCCTTTCTCT	AGGGAGAACCTCGAGGCATAACCCGCATGATT	ACGGAGGCGGTGGATTGAT	TGTTGCTGTTGGCGTTGGG	TCTCTCTACAAGATCTATGGATTACAAGGATGACGACGATAAGATGTGCACAGATTGC	CCGCGGTACCGTCGACTCAGCATAACCCGCAT	CGCTTTCTTTCGGTTTTCTGTC	TTTTTTTCCCGGTTTTGGC
isotig10792	TAGTGGATCCCCCGGGATGCAGAATTTGGCC	TTCATCGGCGGTCGACTTATTTTTTGCTCTG	TTTAATTAAGAATTCATGATTCCACAATTTTTCTC	AGGGAGAACCTCGAGTCCTAAAACATTGGCC			TCTCTCTACAAGATCTATGGATTACAAGGATGACGACGATAAGATGCAGAATTTGGCC	CCGCGGTACCGTCGACTTATTTTTTGCTCTG
isotig11504	ACTAGTGGATCCCCCATGTCCTCTTCATCTGGTCACCC	CTTATCGGCGGTCGACTCTCATTCGCTCCCCTCAACTTTC					TCTCTCTACAAGATCTATGGATTACAAGGATGACGACGATAAGATGTCCTCTTCATCT	CCGCGGTACCGTCGACTCAACTTTCGTCGTC
isotig11638	ACTAGTGGATCCCCCGGGATGTCCACTTTGGGTCAG	TTCATCGGCGGTCGACTTATGTTCTTTGTGTTC	TTTAATTAAGAATTCATGCGAATTCGTGCGTC	AGGGAGAACCTCGAGTGTTCTTTGTGTTCGCC
isotig12194	ACTAGTGGATCCCCCGGGATGGAGCCGCCAACCAGCCGT	TTCATCGGCGGTCGACTCACACCAACAGAGTGCAGAAGC	TTTAATTAAGAATTCATGCGCATTCTTTTCTTAG	AGGGAGAACCTCGAGCACCAACAGAGTGCAGAAG			TCTCTCTACAAGATCTATGGATTACAAGGATGACGACGATAAGATGGAGCCGCCAAC	CCGCGGTACCGTCGACTCACACCAACAGAGT
isotig12501	ACTAGTGGATCCCCCGGGATGGTCATTTTGGAGACAGTCAATTC	TTCATCGGCGGTCGACTTAGTTTTCCATCATCTGCC	TTTAATTAAGAATTCATGCGCGCCATTCTCTTC	AGGGAGAACCTCGAGAGCCATCACCAAGCAAAC
isotig12648	ACTAGTGGATCCCCCGGGATGTATAATTATGACAC	TTCATCGGCGGTCGACTCATAACCATTGATCAT	TTTAATTAAGAATTCATGCTTTTCACCTTTAT	AGGGAGAACCTCGAGTAACCATTGATCATTCAT			TCTCTCTACAAGATCTATGGATTACAAGGATGACGACGATAAGATGTATAATTATGAC	CCGCGGTACCGTCGACTCATAACCATTGATC
isotig12819	TAGTGGATCCCCCGGGATGGACATTTTGGGC	TTCATCGGCGGTCGACTCAGTTAAGGCAATC	TTTAATTAAGAATTCATGTTTATTAAAGTATTG	AGGGAGAACCTCGAGACAAAAGGTTTGGCC			TCTCTCTACAAGATCTATGGATTACAAGGATGACGACGATAAGATGGACATTTTGGGC	CCGCGGTACCGTCGACTCAGTTAAGGCAATC
isotig12969					GTTTGGGCGAGGACTGAG	TTCCCGAAGATGAGATTGT	TCTCTCTACAAGATCTATGGATTACAAGGATGACGACGATAAGATGAGTGGGTGGGAT	CCGCGGTACCGTCGACTCAGTAACCGGCGTC	TGACCTCAAGTTGTGCGGAAAT	GTAAACGGCGATCAGAATGGC	CTAGCACGCGTATCGATATGAGTGGGTGGGATGC	ATGGTGATGGTGATGATGGCCGTAACCGGCGTCCTCGAG
											CTAGCACGCGTATCGATATG	TTCATCGGCGGTCGACTTAATGGTGATGGTGATGATG
isotig13069	ACTAGTGGATCCCCCGGGATGTCACCTGTTCACAA	TTCATCGGCGGTCGACTTAAAAGTCCTTGAAAAT	TTTAATTAAGAATTCATGAACTGCAACAGCAT	AGGGAGAACCTCGAGAAAGTCCTTGAAAATTTC	TTGCTTTTTTGGTGATTCTTTC	TGTGGTTTTGCGGTCTCAGTTG	TCTCTCTACAAGATCTATGGATTACAAGGATGACGACGATAAGATGTCACCTGTTCAC	CCGCGGTACCGTCGACTTAAAAGTCCTTG
isotig13471	TAGTGGATCCCCCGGGATGTTTCCACCGGGC	TTCATCGGCGGTCGACTCAGAAATTGTCAGAC
isotig13918	TAGTGGATCCCCCGGGATGTCATTTACGGGT	TTCATCGGCGGTCGACTTAATCCATGTGCGG					TCTCTCTACAAGATCTATGGATTACAAGGATGACGACGATAAGATGTCATTTACGGGT	CCGCGGTACCGTCGACTTAATCCATGTGCGG
isotig14283	ACTAGTGGATCCCCCGGGATGGACGTGTTCACCGC	TTCATCGGCGGTCGACTCAGAGAGGCCGCGTGT	TTTAATTAAGAATTCATGCACTTTTCCATTGT	AGGGAGAACCTCGAGGAGAGGCCGCGTGTCGC	CCGCCGTTCGTTTTTGCTT	TTGCCCGCTGCTGTTATGC
isotig14461	ACTAGTGGATCCCCCGGGATGATTGAAAGGCCATG	TTCATCGGCGGTCGACTCAATTTGTGAATTGGGC
isotig14561	ACTAGTGGATCCCCCGGGATGATCCCAGAAGAGTC	TTCATCGGCGGTCGACTCACTTGAAGTATTGCC	TTTAATTAAGAATTCATGGCTGTCTCTGCTCT	AGGGAGAACCTCGAGCTTGAAGTATTGCCCAAT
isotig14693	TAGTGGATCCCCCGGGATGTTCTACGACGCAT	TTCATCGGCGGTCGACTCAGAGTTCGTTCTT
isotig14897	ACTAGTGGATCCCCCGGGATGGAAACCATGTTGCC	TTCATCGGCGGTCGACTCACTGTCCAATGTCCAT	TTTAATTAAGAATTCATGAACATTTTCTCGCT	AGGGAGAACCTCGAGCTGTCCAATGTCCATGG	GCGACGCAGTGGAAAAAAAG	ATGACGGGTGGCACAAAGTT
isotig14961	TAGTGGATCCCCCGGGATGTCCCCTCGTCTC	TTCATCGGCGGTCGACCTAGTCGCTTTCACG	TTTAATTAAGAATTCATGGCAAATCAAATGCAAT	AGGGAGAACCTCGAGGTCGCTTTCACGGCGCTC
isotig14966	ACTAGTGGATCCCCCGGGATGTCTAATCGCCACCAT	TTCATCGGCGGTCGACTCACTCTTTCTCCCCTT					TCTCTCTACAAGATCTATGGATTACAAGGATGACGACGATAAGATGTCTAATCGCCAC	CCGCGGTACCGTCGACTCACTCTTTCTCCCC
isotig15186	ACTAGTGGATCCCCCGGGATGTTTTGGCTCGGTTC	TTCATCGGCGGTCGACTCAGAGGTCAGCCGGGT	TTTAATTAAGAATTCATGTTCTGGCGTCTGAAC	AGGGAGAACCTCGAGGAGGTCAGCCGGGTCAT	TGCTTGGCTGCCATTCTGTT	TCGTATTGCTGCGTTTCGGT	TCTCTCTACAAGATCTATGGATTACAAGGATGACGACGATAAGATGTTTTGGCTCGGT	CCGCGGTACCGTCGACTCAGAGGTCAGCCGG
isotig15240	ACTAGTGGATCCCCCGGGATGTTGGACAACGGAGT	TTCATCGGCGGTCGACTCACTGCCAATTTTGAG	TTTAATTAAGAATTCATGAAAATAGTCATTCT	AGGGAGAACCTCGAGCTGCCAATTTTGAGTCG	TTCATACGCAGTTGCGGTTGT	ATTGTAAATGTCGCTTGGCCC			GCATTGAATCGCACGGGAC	GACATTTGCACTTTGGCTTGGT
isotig15303					ACTCTTCCCGTTTGTTGT	TTATTAGCAGCGGACTTT	TCTCTCTACAAGATCTATGGATTACAAGGATGACGACGATAAGATGTCTGACAACAAAG	CCGCGGTACCGTCGACTCAGTTCCCTCCGGC			CTAGCACGCGTATCGATATGTCTGACAACAAAG	TCAATGGTGATGGTGATGATGACCGTTCCCTCCGGCTTC
											CTAGCACGCGTATCGATATG	TTCATCGGCGGTCGACTCAATGGTGATGGTG
isotig15381	ACTAGTGGATCCCCCGGGATGGACAGCAGTTTTCT	TTCATCGGCGGTCGACTCAATGTGGCAATGCTT
isotig15455	TAGTGGATCCCCCGGGATGACGGTTTTATTG	TTCATCGGCGGTCGACTTAGCCAAACATGCC	TTTAATTAAGAATTCATGTGGGCATGTTACT	AGGGAGAACCTCGAGGCCAGATATGGAATGT
isotig15458	ACTAGTGGATCCCCCGGGATGGGCAATGAGCAGAAG	TTCATCGGCGGTCGACTCACAACTCAAAACGCC					TCTCTCTACAAGATCTATGGATTACAAGGATGACGACGATAAGATGGCAGGAGGAGGAG	CCGCGGTACCGTCGACTCACAACTCAAAACG
isotig15535	ACTAGTGGATCCCCCGGGATGGAAGAAATTGTGCC	TTCATCGGCGGTCGACTCACCATCCAATGCATT
isotig15576	ACTAGTGGATCCCCCGGGATGTACCCGATAAGCGA	TTCATCGGCGGTCGACTCAATATCGGATGATG	TTTAATTAAGAATTCATGCGGCAGTTATTCGC	AGGGAGAACCTCGAGATATCGGATGATGATAAT	CAGCAAAAAGTAGCAAAAGGGAA	GTTGTGCGAGAAATAATGGAGGC	TCTCTCTACAAGATCTATGGATTACAAGGATGACGACGATAAGATGTACCCGATAAGC	CCGCGGTACCGTCGACTCAATATCGGATGAT
isotig15690	TAGTGGATCCCCCGGGATGCGACTTGCGCATGAG	TTCATCGGCGGTCGACTCAGTTGATGATCGG	TTTAATTAAGAATTCATGTTTCGTCTTTCCAT	AGGGAGAACCTCGAGGTTGATGATCGGGTCCCC			TCTCTCTACAAGATCTATGGATTACAAGGATGACGACGATAAGATGCGACTTGCGCAT	CCGCGGTACCGTCGACTCAGTTGATGATCGG
isotig15773	ACTAGTGGATCCCCCGGGATGTTCAAAAACCCGCC	TTCATCGGCGGTCGACTTAGCAGTAAAGGCCAG
isotig16028	TAGTGGATCCCCCGGGATGGATGTTCGTGTTGTT	TTCATCGGCGGTCGACTCAACGAGCGTTGTT	TTTAATTAAGAATTCATGTACGGTAGTGATGTTG	AGGGAGAACCTCGAGACGAGCGTTGTTTATTG			TCTCTCTACAAGATCTATGGATTACAAGGATGACGACGATAAGATGGATGTTCGTGTT	CCGCGGTACCGTCGACTCAACGAGCGTTGTT
isotig16060					AAGAGGCGTTTGACATTG	TTTCGTAGTAGAAGACGGAGA	TCTCTCTACAAGATCTATGGATTACAAGGATGACGACGATAAGATGTCTGACAACAAAG	CCGCGGTACCGTCGACTCAATTTCCGCCGGC	CTCGGAAAAGAAGCAGCAGAT	ATTTCGTAGTAGAAGACGGAGAAGTTA	CTAGCACGCGTATCGATATGTCTGACAACAAAGATGAA	TCAATGGTGATGGTGATGATGACCATTTCCGCCGGCTTCG
											CTAGCACGCGTATCGATATG	TTCATCGGCGGTCGACTCAATGGTGATGGTG
isotig16264	TAGTGGATCCCCCGGGATGAAAAAGAATGACCTTG	TTCATCGGCGGTCGACTTAGCAGCGTTCTTG	TTTAATTAAGAATTCATGCGCCAATTTTTCCCAT	AGGGAGAACCTCGAGGCAGCGTTCTTGGATTTC			TCTCTCTACAAGATCTATGGATTACAAGGATGACGACGATAAGATGAAAAAGAATGAC	CCGCGGTACCGTCGACTTAGCAGCGTTCTTG
isotig16393	ACTAGTGGATCCCCCGGGATGCCTCCTGTGGACTC	TTCATCGGCGGTCGACTCAGAAATTGTTCTCAT
isotig16511			TTTAATTAAGAATTCATGGTATTAAATCGCAT	AGGGAGAACCTCGAGATTGTTCGTAATCCGTC	CCCATACTTCCGCTCTAA	TGTTGATACTGCCTTTGC			CGGTTCTCAGTGTTCCACC	CGCTCGGGACTCAGATGTTC	CTAGCACGCGTATCGATATGTTTTTCATCGGTTC	ATGGTGATGGTGATGATGGCCATTGTTCGTAATCCGTC
											CTAGCACGCGTATCGATATG	TTCATCGGCGGTCGACTTAATGGTGATGGTGATGATG
isotig16855	ACTAGTGGATCCCCCGGGATGGATGTCAACGCAAC	TTCATCGGCGGTCGACTTAGCACGCTTTAATGT	TTTAATTAAGAATTCATGAATCCAATCTTATT	AGGGAGAACCTCGAGGCACGCTTTAATGTGCG
isotig16950	ACTAGTGGATCCCCCGGGATGGACAGAGTCAAATT	TTCATCGGCGGTCGACTTATTCCACAGTGCCAG	TTTAATTAAGAATTCATGAATTTGGGACCATC	AGGGAGAACCTCGAGTTCCACAGTGCCAGCAG	ACCACACAAACGGCTTCCCT	CAAATCCCAAATCGCTCCAA	TCTCTCTACAAGATCTATGGATTACAAGGATGACGACGATAAGATGGACAGAGTCAAAT	CCGCGGTACCGTCGACTTATTCCACAGTGCC
isotig16975	ACTAGTGGATCCCCCGGGATGGATGTCACGGCAAC	TTCATCGGCGGTCGACTCAGCATGGTTTAAGGT	TTTAATTAAGAATTCATGTATACATTTCTCTC	AGGGAGAACCTCGAGGCATGGTTTAAGGTTTG	GGCATTGTGTTGGCCATTCA	ATTTGTCGCACCCGGCTTTA
isotig16978					TGACTAAGGCAAGCCAATC	CTAAGCCACCATCAAACGG	TCTCTCTACAAGATCTATGGATTACAAGGATGACGACGATAAGATGACACCAACTCC	CCGCGGTACCGTCGACTTAAAAAAGTTGAAAT			CTAGCACGCGTATCGATATGACACCAACTCCAGTGATGC	TTAATGGTGATGGTGATGATGACCAAAAAGTTGAAATGAC
											CTAGCACGCGTATCGATATG	TTCATCGGCGGTCGACTTAATGGTGATGGTGATGATG
isotig17296	TAGTGGATCCCCCGGGATGAAAGATGCAGG	TTCATCGGCGGTCGACTCATAGCTCATCTCT	TTTAATTAAGAATTCATGAAAGTTTGGTCAT	AGGGAGAACCTCGAGTGTCTGTACTTTGCTTAT
isotig17299	ACTAGTGGATCCCCCGGGATGGTCATTTTGGAGACAGTCAATTC	TTCATCGGCGGTCGACTTAGTTTTCCATCATCTGCC					TCTCTCTACAAGATCTATGGATTACAAGGATGACGACGATAAGATGGTCATTTTGGAG	CCGCGGTACCGTCGACTTAGTTTTCCATCAT
isotig17370.2	CCATCGATATGCATGTGCAAACTGTTTTCC	GCGTCGACTCAGTTGTTGGCCAGCCCAAT			CTGAAGGAAGCCATTGAGGA	GCCGTATCGGTGTAGTAGCG	TCTCTCTACAAGATCTATGGATTACAAGGATGACGACGATAAGATGGACATTTTAAAAG	CCGCGGTACCGTCGACTCAGTTGTTGGCCAG
isotig17386	TAGTGGATCCCCCGGGATGAATGGGCATGCT	TTCATCGGCGGTCGACTCATGACTCATCGAT	TTTAATTAAGAATTCATGATGGACAGAAGATTCAC	AGGGAGAACCTCGAGTGCTAAGCACTTCATAAATTG	CCGAGGCTCAGAAAGGG	GGTGGCATATTGATGGGTAA	TCTCTCTACAAGATCTATGGATTACAAGGATGACGACGATAAGATGAATGGGCATGCT	CCGCGGTACCGTCGACTCATGACTCATCGAT
isotig17522	ACTAGTGGATCCCCCGGGATGCTGCTCAGCCAAGAC	TTCATCGGCGGTCGACTCACTTTTTGCCGTTGC
isotig17720	TAGTGGATCCCCCGGGATGGCATTTGTTCGTCTC	TTCATCGGCGGTCGACTCATCGATCACTGCT	TTTAATTAAGAATTCATGGTCCTCCCAATGGGT	AGGGAGAACCTCGAGCTGCTCAAACGCCCCCAG			TCTCTCTACAAGATCTATGGATTACAAGGATGACGACGATAAGATGGCATTTGTTCGT	CCGCGGTACCGTCGACTCACTGCTCAAACGC
isotig17728	ACTAGTGGATCCCCCGGGATGTCTCCGACGGATCG	TTCATCGGCGGTCGACTCAAGCATCATTCGGAC	TTTAATTAAGAATTCATGACAAAATTTGTTGG	AGGGAGAACCTCGAGAGCATCATTCGGACATT	CTGCTGCTTTGTGCTTGGGTT	GCGTCGTCCTGCGGATTCTTT
isotig17740	TAGTGGATCCCCCGGGATGCAACAGAATGAC	TTCATCGGCGGTCGACTTAAAGAGGAGCACAAAG					TCTCTCTACAAGATCTATGGATTACAAGGATGACGACGATAAGATGCAACAGAATGAC	CCGCGGTACCGTCGACTTAAAGAGGAGCAC
isotig18101	TAGTGGATCCCCCGGGATGGATGATGACGAT	TTCATCGGCGGTCGACTTAATTGATACAATC					TCTCTCTACAAGATCTATGGATTACAAGGATGACGACGATAAGATGGATGATGACGAT	CCGCGGTACCGTCGACTTAATTGATACAATC
isotig18130	ACTAGTGGATCCCCCGGGATGTCCCAATGTCCGTTTGGTTG	TTCATCGGCGGTCGACTCATCGTAACCGAAATGTGCC
isotig18224	TAGTGGATCCCCCGGGATGCACCAACTTCCTTCAT	TTCATCGGCGGTCGACTCATTGCTGTGGCGG					TCTCTCTACAAGATCTATGGATTACAAGGATGACGACGATAAGATGCACCAACTTCCT	CCGCGGTACCGTCGACTCATTGCTGTGGCGG
isotig18380	TAGTGGATCCCCCGGGATGGGCAATCTCATTGAT	TTCATCGGCGGTCGACTTATTCAGTGATTCT	TTTAATTAAGAATTCATGAGTGATTTGGTCAT	AGGGAGAACCTCGAGTTCAGTGATTCTGTAGG			TCTCTCTACAAGATCTATGGATTACAAGGATGACGACGATAAGATGGGCAATCTCATT	CCGCGGTACCGTCGACTTATTCAGTGATTCT
isotig18406	TAGTGGATCCCCCGGGATGGCACTCACTTTTC	TTCATCGGCGGTCGACTCAGTTGAAACAGTC					TCTCTCTACAAGATCTATGGATTACAAGGATGACGACGATAAGATGGCACTCACTTTT	CCGCGGTACCGTCGACTCAGTTGAAACAGTC
isotig18549	ACTAGTGGATCCCCCGGGATGGCACCCCATCCGTG	TTCATCGGCGGTCGACTCATTGTTTGTGCGGGC	TTTAATTAAGAATTCATGTCGTCTTCTCCTTC	AGGGAGAACCTCGAGTTGTTTGTGCGGGCCCA	CTCCTCTCTCCTGCTCTTCTCCAT	AGTTTTGCCACCTTCCGAACATTT	TCTCTCTACAAGATCTATGGATTACAAGGATGACGACGATAAGATGGCACCCCATCCG	CCGCGGTACCGTCGACTCATTGTTTGTGCGG
isotig18604	TAGTGGATCCCCCGGGATGCGAACTCAATCTGTT	TTCATCGGCGGTCGACTCATGGCAAAATGTC	TTTAATTAAGAATTCATGTTGCGCCAGCTTTG	AGGGAGAACCTCGAGTGGCAAAATGTCCAAAAAT			TCTCTCTACAAGATCTATGGATTACAAGGATGACGACGATAAGATGCGAACTCAATCT	CCGCGGTACCGTCGACTCATGGCAAAATGTC
isotig18724	ACTAGTGGATCCCCCGGGATGCCTGAAATCCCGGAC	TTCATCGGCGGTCGACTTAGGCATTCTTTTTGT
isotig18764	ACTAGTGGATCCCCCGGGATGGCACCCCACCCGTG	TTCATCGGCGGTCGACTCAGAGTTTGTGTGATC
isotig18855	ACTAGTGGATCCCCCGGGATGGCTCCAACTTTCCCG	TTCATCGGCGGTCGACCTATGCGCTATGGTTGC	TTTAATTAAGAATTCATGTTCTCCAAACTCTC	AGGGAGAACCTCGAGTGCGCTATGGTTGCCCT			TCTCTCTACAAGATCTATGGATTACAAGGATGACGACGATAAGATGGCTCCAACTTTC	CCGCGGTACCGTCGACCTATGCGCTATGGTT
isotig18925	TAGTGGATCCCCCGGGATGCAGATAAACCCCG	TTCATCGGCGGTCGACCTAATTTTCGTAGTT					TCTCTCTACAAGATCTATGGATTACAAGGATGACGACGATAAGATGCAGATAAACCCC	CCGCGGTACCGTCGACCTAATTTTCGTAGTT
isotig18943	ACTAGTGGATCCCCCGGGATGGCACCCCACCCGTG	TTCATCGGCGGTCGACTCACAGTTTGTGTGATC	TTTAATTAAGAATTCATGACTTCTTCATCATG	AGGGAGAACCTCGAGCAGTTTGTGTGATCCGC
isotig18951	TAGTGGATCCCCCGGGATGATTTCGAATTCGGAC	TTCATCGGCGGTCGACTTATTCCAACGTGTAT	TTTAATTAAGAATTCATGCTTTTCGTTTGTTT	AGGGAGAACCTCGAGTTCCAACGTGTATTCCC			TCTCTCTACAAGATCTATGGATTACAAGGATGACGACGATAAGATGATTTCGAATTCG	CCGCGGTACCGTCGACTTATTCCAACGTGTAT
isotig18979	TAGTGGATCCCCCGGGATGGCACCCCATCCG	TTCATCGGCGGTCGACTTATAAGGGCCGATG	TTTAATTAAGAATTCATGTCATCTTTTTCCTCC	AGGGAGAACCTCGAGCGAAATGCACAATTTGCAC			TCTCTCTACAAGATCTATGGATTACAAGGATGACGACGATAAGATGGCACCCCATCCG	CCGCGGTACCGTCGACTTATAAGGGCCGATG
isotig18981	ACTAGTGGATCCCCCGGGATGGCACCAACTTTTCC	TTCATCGGCGGTCGACTTAGTTGTTGAACATTT	TTTAATTAAGAATTCATGTATTCCAAACTCTC	AGGGAGAACCTCGAGGTTGTTGAACATTTGGC			TCTCTCTACAAGATCTATGGATTACAAGGATGACGACGATAAGATGGCACCAACTTTT	CCGCGGTACCGTCGACTTAGTTGTTGAACAT
isotig19048	ACTAGTGGATCCCCCGGGATGGCTCCAAATTTTCC	TTCATCGGCGGTCGACCTACATTTCACTCGGAC
isotig19083	TAGTGGATCCCCCGGGATGAGCCCAAAACCG	TTCATCGGCGGTCGACTTATCGGTGAAGACAG	TTTAATTAAGAATTCATGATCCGAATTTGTGC	AGGGAGAACCTCGAGGCAGTGGATGAACGGGAC			TCTCTCTACAAGATCTATGGATTACAAGGATGACGACGATAAGATGAGCCCAAAACCG	CCGCGGTACCGTCGACTTATCGGTGAAGAC
isotig19133	ACTAGTGGATCCCCCGGGATGAACGTCACGGCAAG	TTCATCGGCGGTCGACCTACCCGCCGCACACCC					TCTCTCTACAAGATCTATGGATTACAAGGATGACGACGATAAGATGAACGTCACGGC	CCGCGGTACCGTCGACCTACCCGCCGCACAC
isotig19275	TAGTGGATCCCCCGGGATGATTGACTTTGGC	TTCATCGGCGGTCGACTTATTTCTTCGATTG					TCTCTCTACAAGATCTATGGATTACAAGGATGACGACGATAAGATGATTGACTTTGGC	CCGCGGTACCGTCGACTTATTTCTTCGATTG
isotig19308	ACTAGTGGATCCCCCGGGATGCTGCCAGTTTCTTC	TTCATCGGCGGTCGACTTATTCCTTCTTGTTCT					TCTCTCTACAAGATCTATGGATTACAAGGATGACGACGATAAGATGCTGCCAGTTTCT	CCGCGGTACCGTCGACTTATTCCTTCTTGTT
isotig19358	ACTAGTGGATCCCCCATGGATACTAAAAAAGATAAGA	CTTATCGGCGGTCGAGTGTTTGGTCATTTTGTCGGTT	TTTAATTAAGAATTCATGCGCGCCATCCTCTTC	AGGGAGAACCTCGAGTTTTGTCGGTTCATCAATC			TCTCTCTACAAGATCTATGGATTACAAGGATGACGACGATAAGATGGATACTAAAAAAG	CCGCGGTACCGTCGACTCATTTTGTCGGTTC
isotig19369	TAGTGGATCCCCCGGGATGTTTGTTTTGGAGTCT	TTCATCGGCGGTCGACTCACCACTTTTCACT					TCTCTCTACAAGATCTATGGATTACAAGGATGACGACGATAAGATGTTTGTTTTGGAG	CCGCGGTACCGTCGACTCACCACTTTTCACT
isotig19390					CGTTTCAAAGGCGGCAATA	CCGTCACTTCCGTGGCATC	TCTCTCTACAAGATCTATGGATTACAAGGATGACGACGATAAGATGTCTTGGCCTGAT	CCGCGGTACCGTCGACTCAGTAATTAATGCT	GTTTCAAAGGCGGCAATATGT	AAGGCACCAGTCGTTTTAGAGC	CTAGCACGCGTATCGATATGTCTTGGCCTGATCTTGTCA	TCAATGGTGATGGTGATGATGACCGTAATTAATGCTTCGG
											CTAGCACGCGTATCGATATG	TTCATCGGCGGTCGACTCAATGGTGATGGTG
isotig19574	ACTAGTGGATCCCCCGGGATGACCTATTTTTATGT	TTCATCGGCGGTCGACTCAAAAATCATCTTCTC	TTTAATTAAGAATTCATGCATTTTGGCATTTTG	AGGGAGAACCTCGAGAAAATCATCTTCTCCAC	TCGCGGCGAATTGTGGTGTA	CTCGTTGTGGGCAAGTATGT	TCTCTCTACAAGATCTATGGATTACAAGGATGACGACGATAAGATGACCTATTTTTAT	CCGCGGTACCGTCGACTCAAAAATCATCTTC
isotig19600	ACTAGTGGATCCCCCGGGATGCAAAATTCAACTTT	TTCATCGGCGGTCGACTCATTTTCGTCGGCGCAT	TTTAATTAAGAATTCATGTTCGCTTTTTTCTG	AGGGAGAACCTCGAGTTTTCGTCGGCGCATTC	CAACTTTATACCCCAATGATCAACC	CTTCCCGACTACACACCTCACTACC	TCTCTCTACAAGATCTATGGATTACAAGGATGACGACGATAAGATGCAAAATTCAACT	CCGCGGTACCGTCGACTCATTTTCGTCGGCG	CCAAAATTCAACTTTATACCCCAA	ATCTTCCCGACTACACACCTCAC
isotig19758	ACTAGTGGATCCCCCGGGATGTCACCCAATCCCAAGGCTG	TTCATCGGCGGTCGACTCAATTGCATACAAGACAAACGC	TTTAATTAAGAATTCATGGTTGCCAAGCTTCT	AGGGAGAACCTCGAGATTGCATACAAGACAAAC			TCTCTCTACAAGATCTATGGATTACAAGGATGACGACGATAAGATGTCACCCAATCCC	CCGCGGTACCGTCGACTCAATTGCATACAAG
GAPDH-1					AGCGGCACAGAACATCATCC	GGTCCTCCGTGTAGCCCAAA
eGFP	CCCGGGATGGTGAGCAAGGGCGAG	GTCGACTTACTTGTACAGCTCGTCCATGC					TCTCTCTACAAGATCTATGGATTACAAGGATGACGACGATAAGATGGTGAGCAAGGGCGAG	CCGCGGTACCGTCGACTTACTTGTACAGCTCGTC			CCATCGATATGGTGAGCAAGGGCGAG	GCGTCGACTTACTTGTACAGCTCGTCCATGC
P19							TCTCTCTACAAGATCTATGGATTACAAGGATGACGACGATAAGATGGA ACGAGCTAT	CCGCGGTACCGTCGACTTACTCGCTTTCTTT
isotig12969∆											CCATCGATATGAGTGGGTGGGATGCAT	ACGCGTCGACTCAATGGTGATGGTGATGATGCACTTCCTGAAGGTCGTCG
isotig19390∆											CCATCGATATGTCTTGGCCTGATCTTGTC	ACGCGTCGACTCAATGGTGATGGTGATGATGAACAGCATCAGGCTGC
isotig16511∆											CCATCGATATGTTTTTCATCGGTTCTCAGTG	CTTTTGCCATTCACTTTCTTCAACAATGTGCGCAAATTGTCAAAG
											TTGTTGAAGAAAGTGAATGGCAAAAG	ACGCGTCGACTTAATGGTGATGGTGATGATGATTGTTCGTAATCCGTCCAAC
psojNIP														CACCAGCTAGCATCGATATGAACCTCCGCCCTG	TATGGGTACGCGGCCGCAGCGTAGTAGGCGTTG
Note: The three genes isotig10098a, b1, b2 are with high similarity with each other and they couldn't be distinguished by SYBR Green qRT-PCR, due to which we performed qRT-PCR using one primer pair on behalf of them as a whole. It's the same situation as isotig05135a, b.
Note: Sequences of flag tag (ATGGATTACAAGGATGACGACGATAAG) are followed after vector sequences and before gene sequences in the forward primer for construction into pGD vector
Note: In the reverse primer for isotig12969∆, isotig19390∆ and isotig16511∆ (second reverse primer) with His tag at the C-terminus to constructed into pND108 vector, sequences (ATGGTGATGGTGATGATG) which is reverse complementary to His tag （CATCATCACCATCACCAT）are added before gene sequences
Note: The underlined sequences are digestion site. The italic and underlined sequences are adaptor vector sequences.
Note: Isotig16511∆ was constructed into pND108 vector by overlap PCR, so two primer pairs were used.
Note: Isotig12969, isotig15303, isotig16060, isotig16511, isotig16978 and isotig19390 with His tag at the C-terminus were constructed into pND108 vector by overlap PCR, so two primer pairs were used. And the sequences (ATGGTGATGGTGATGATG) which is reverse complementary to His tag （CATCATCACCATCACCAT） are added in the reverse primer.
