# Supplementary material for: Large-Scale Identification and Characterization of Heterodera avenae Putative Effectors Suppressing or Inducing Cell Death in Nicotiana benthamiana
Source: Front Plant Sci. 2018 Jan 15;8:2062. doi: 10.3389/fpls.2017.02062 (PMC5775296; doi:10.3389/fpls.2017.02062)
Supplement: Supplementary file 2 [file Table_2.XLSX]

## Sheet: Table S2
Table S2 Characteristics of candidate Heterodera avenae effector genes.
Gene ID	GenBank accession number	Nr annotation	BT-PCD suppression / PCD induction / no effect	Phenotype of systemic transient expression in Nicotiana benthamiana	qRT-PCR	Suppression of RNA silencing	Yeast secretion ability
isotig03303a	MG525172	Ras family protein [Necator americanus]	suppression	-	-	-
isotig03413	MG525173	hypothetical protein CAEBREN_31772 [Caenorhabditis brenneri]	suppression	-	-	-
isotig04309	MG525174	secretory protein 4D06 [Heterodera glycines]	suppression	more severe mosaic than control	Yes	No	Yes
isotig05087	MG525175	ShTK domain containing protein [Brugia malayi]	induction	-	Yes	-	No
isotig05135a	MG525176	uridine phosphorylase 1 [Ascaris suum]	suppression	-	Yes	-
isotig05135b	MG525177	uridine phosphorylase 1 [Ascaris suum]	suppression	-		-
isotig05936	MG525178	Peptidase C13 domain containing protein [Haemonchus contortus]	no effect	same as control	-	No
isotig06197	MG525179	von Willebrand factor domain-containing protein [Loa loa]	no effect	more severe mosaic than control	-	-
isotig08564a	MG525180	Peptidase C13 family protein [Brugia malayi]	suppression	-	-	-	Yes
isotig08564b	MG525181	Peptidase C13 family protein [Brugia malayi]	suppression	-	-	-	No
isotig08596a	MG525182	cathepsin B [Radopholus similis]	suppression	more severe mosaic than control	-	No
isotig08596b	MG525183	cathepsin B [Radopholus similis]	suppression	more severe mosaic than control	-	No	Yes
isotig08931	MG525184	CBR-LAM-2 protein	no effect	-	-	-
isotig09368	MG525185	carboxypeptidase b [Ascaris suum]	suppression	same as control	Yes	No	No
isotig09594	MG525186	immunodominant hypodermal antigen Ac16 [Ancylostoma caninum]	suppression	moderate necrosis only displaying some necrotic spots	-	No	No
isotig09722	MG525187	Prolyl 4-hydroxylase subunit alpha-1 [Ascaris suum]	no effect	more severe mosaic than control	-	-
isotig09806	MG525188	Flavin-binding monooxygenase-like protein [Necator americanus]	suppression	moderate necrosis only displaying some necrotic spots	Yes	-	No
isotig09826	MG525189	Carboxypeptidase E [Ascaris suum]	suppression	more severe mosaic than control	Yes	No	Yes
isotig10016	MG525190	Thioredoxin domain-containing protein [Ascaris suum]	suppression	more severe mosaic than control	Yes	No	No
isotig10098a	MG525191	acid phosphatase [Heterodera avenae]	suppression	-	Yes	-	No
isotig10098b1	MG525192	acid phosphatase [Heterodera avenae]	suppression	-		-	Yes
isotig10098b2	MG525193	acid phosphatase [Heterodera avenae]	suppression	-		-
isotig10174	MG525194	disulfide-isomerase A4 [Loa loa]	suppression	-	Yes	-	No
isotig10444	MG525195	Zinc metalloproteinase nas-10 [Ascaris suum]	suppression	more severe mosaic than control	Yes	No	No
isotig10792	MG525196	hypothetical protein Y032_0020g227 [Ancylostoma ceylanicum]	suppression	same as control	-	No	Yes
isotig11504	MG525197	Ubiquitin-conjugating enzyme E2 R2 [Ascaris suum]	no effect	more severe mosaic than control	-	No
isotig11638	MG525198	Interleukin 1 heparin-binding growth factor domain containing protein [Haemonchus contortus]	suppression	moderate necrosis only displaying some necrotic spots	-	-	No
isotig12194	MG525199	filarial antigen Av33 [Loa loa]	suppression	-	-	No	Yes
isotig12501	MG525200	putative gland protein G32E04 [Heterodera glycines]	suppression	moderate necrosis only displaying some necrotic spots	-	-	Yes
isotig12648	MG525201	Cu/Zn superoxide dismutase [Biomphalaria glabrata]	suppression	-	-	No	No
isotig12819	MG525202	Transthyretin domain containing protein [Haemonchus contortus]	suppression	moderate necrosis only displaying some necrotic spots	-	No	Yes
isotig12969	MG525203	Profilin-1 [Ascaris suum]	induction	severe necrosis, wilting even withering	Yes	No
isotig13069	MG525204	putative gland protein 30G12 [Heterodera glycines]	suppression	plant stunting	Yes	No	Yes
isotig13471	MG525205	tyrosinase-like protein tyr-3 [Ascaris suum]	suppression	more severe mosaic than control	-	-
isotig13918	MG525206	delta-1-pyrroline-5-carboxylate dehydrogenase [Loa loa]	suppression	-	-	No
isotig14283	MG525207	Protein PHY-2 [Caenorhabditis elegans]	suppression	more severe mosaic than control	Yes	-	No
isotig14461	MG525208	Prolyl carboxy peptidase like protein 5 [Ascaris suum]	no effect	more severe mosaic than control	-	-
isotig14561	MG525209	putative gland protein G12H04 [Heterodera glycines]	suppression	same as control	-	-	No
isotig14693	MG525210	CRE-TAG-320 protein [Caenorhabditis remanei]	suppression	more severe mosaic than control	-	-
isotig14897	MG525211	fimbriata-associated protein [Antirrhinum majus]	suppression	more severe mosaic than control	Yes	-	Yes
isotig14961	MG525212	putative amphid protein [Globodera rostochiensis]	suppression	-	-	-	Yes
isotig14966	MG525213	No significant similarity found	no effect	more severe mosaic than control	-	No
isotig15186	MG525214	Calumenin-A [Ascaris suum]	suppression	more severe mosaic than control	Yes	No	Yes
isotig15240	MG525215	Melibiase family protein [Brugia malayi]	suppression	moderate necrosis only displaying some necrotic spots	Yes	-	Yes
isotig15303	MG525216	14-3-3 protein [Heterodera glycines]	suppression	-	Yes	-
isotig15381	MG525217	ABC transporter substrate-binding protein [Mesorhizobium sp. L103C105A0]	suppression	more severe mosaic than control	-	-
isotig15455	MG525218	Lipase domain containing protein [Haemonchus contortus]	suppression	more severe mosaic than control	-	-	Yes
isotig15458	MG525219	S-phase kinase-associated protein 1-like [Capra hircus]	suppression	more severe mosaic than control	-	No
isotig15535	MG525220	serine proteinase[Heterodera glycines]	suppression	-	-	-
isotig15576	MG525221	hypothetical protein ASU_10542 [Ascaris suum]	suppression	severe necrosis, wilting even withering	Yes	No	No
isotig15690	MG525222	cathepsin Z-like cysteine proteinase [Brugia malayi]	suppression	-	-	No	Yes
isotig15773	MG525223	cellulase ENG-5 [Heterodera glycines	suppression	more severe mosaic than control	-	-
isotig16028	MG525224	galectin 5 [Angiostrongylus cantonensis]	suppression	-	-	No	No
isotig16060	MG525225	14-3-3 protein [Heterodera glycines]	suppression	-	Yes	-
isotig16264	MG525226	SPARC precursor [Heterorhabditis bacteriophora]	suppression	-	-	No	Yes
isotig16393	MG525227	No significant similarity found	suppression	more severe mosaic than control	-	-
isotig16511	MG525228	Endonuclease G [Ascaris suum]	induction	-	Yes	-	No
isotig16855	MG525229	expansin [Heterodera glycines]	suppression	same as control	-	-	Yes
isotig16950	MG525230	hypothetical protein EMIHUDRAFT_227257 [Emiliania huxleyi CCMP1516]	suppression	moderate necrosis only displaying some necrotic spots	Yes	No	No
isotig16975	MG525231	expansin B1 [Heterodera avenae]	suppression	same as control	Yes	-	Yes
isotig16978	MG525232	putative transcriptional regulator, AraC family [Bacteroides sp. 20_3]	induction	severe necrosis, wilting even withering	Yes	No
isotig17296	MG525233	Peptidyl-prolyl cis-trans isomerase 5 [Camponotus floridanus]	induction	severe necrosis, wilting even withering	-	-
isotig17299	MG525234	putative gland protein G32E03 [Heterodera glycines]	suppression	-	-	No
isotig17370.2	MG525235	hypothetical esophageal gland cell secretory protein 4 [Heterodera glycines]	suppression	same as control	Yes	No
isotig17386	MG525236	RecName: Full=Putative esophageal gland cell secretory protein 6; Flags: Precursor	induction	more severe mosaic than control	Yes	No	No
isotig17522	MG525237	VAP1 protein [Globodera rostochiensis]	suppression	moderate necrosis only displaying some necrotic spots	-	-
isotig17720	MG525238	transcription initiation factor tfiid subunit 5 [Ascaris suum]	suppression	more severe mosaic than control	-	No	No
isotig17728	MG525239	cellulose binding protein [Heterodera avenae]	suppression	same as control	Yes	-	Yes
isotig17740	MG525240	venom allergen-like protein [Heterodera glycines]	suppression	more severe mosaic than control	-	No
isotig18101	MG525241	hypothetical protein WUBG_06277 [Wuchereria bancrofti]	suppression	same as control	-	No
isotig18130	MG525242	Lymphocyte antigen 75 [Ascaris suum]	suppression	moderate necrosis only displaying some necrotic spots	-	-
isotig18224	MG525243	hypothetical protein Y032_0013g2032 [Ancylostoma ceylanicum]	suppression	-	-	No
isotig18380	MG525244	thrombospondin type 1 domain protein [Necator americanus]	suppression	-	-	No	Yes
isotig18406	MG525245	Transthyretin domain containing protein [Haemonchus contortus]	suppression	same as control	-	No
isotig18549	MG525246	putative gland protein G11A06 [Heterodera glycines]	suppression	plant stunting	Yes	No	Yes
isotig18604	MG525247	transthyretin-like protein 4 precursor [Radopholus similis]	suppression	moderate necrosis only displaying some necrotic spots	-	No	Yes
isotig18724	MG525248	FAB1 family protein [Wuchereria bancrofti]	no effect	more severe mosaic than control	-	-
isotig18764	MG525249	putative gland protein G16B09 [Heterodera glycines]	suppression	-	-	-
isotig18855	MG525250	secretory protein 4D06 [Heterodera glycines]	suppression	more severe mosaic than control	-	No	Yes
isotig18925	MG525251	glycoside hydrolase [Paenibacillus sp. JDR-2]	suppression	plant stunting	-	No
isotig18943	MG525252	putative gland protein G16B09[Heterodera glycines]	suppression	more severe mosaic than control	-	-	Yes
isotig18951	MG525253	calcium dependent protein kinase 17 [Selaginella moellendorffii]	suppression	more severe mosaic than control	-	No	No
isotig18979	MG525254	putative gland protein G16B09 [Heterodera glycines]	suppression	more severe mosaic than control	-	No	Yes
isotig18981	MG525255	putative gland protein 29D09 [Heterodera glycines]	suppression	more severe mosaic than control	-	No	Yes
isotig19048	MG525256	secretory protein 4D06 [Heterodera glycines]	no effect	more severe mosaic than control	-	-
isotig19083	MG525257	hypothetical esophageal gland cell secretory protein 11 [Heterodera glycines]	suppression	moderate necrosis only displaying some necrotic spots	-	No	Yes
isotig19133	MG525258	expansin B3, partial [Globodera pallida]	suppression	moderate necrosis only displaying some necrotic spots	-	No
isotig19275	MG525259	CRE-TTR-6 protein [Caenorhabditis remanei]	suppression	more severe mosaic than control	-	No
isotig19308	MG525260	gland-specific protein g4g05 [Heterodera glycines]	no effect	more severe mosaic than control	-	No
isotig19358	MG525261	putative gland protein G32E03 [Heterodera glycines]	suppression	same as control	-	No	Yes
isotig19369	MG525262	hypothetical protein [Shimazuella kribbensis]	suppression	plant stunting	-	No
isotig19390	MG525263	profilin [Brugia malayi]	induction	severe necrosis, wilting even withering	Yes	No
isotig19574	MG525264	Transthyretin-like family protein [Necator americanus]	suppression	more severe mosaic than control	Yes	No	Yes
isotig19600	MG525265	phospholipase a2-like protein [Ascaris suum]	suppression	moderate necrosis only displaying some necrotic spots	Yes	No	Yes
isotig19758	MG525266	unknown [Heterodera glycines]	suppression	-	-	No	Yes
Note: -, not tested.
Note: The three genes isotig10098a, b1, b2 are with high similarity with each other and they couldn't be distinguished by SYBR Green qRT-PCR, due to which we performed qRT-PCR using one primer pair on behalf of them as a whole. It's the same situation as isotig05135a, b.
